# Supplementary material for: Biological Effects in Cancer Cells of Mono- and Bidentate Conjugation of Cisplatin on PAMAM Dendrimers: A Comparative Study
Source: Pharmaceutics. 2023 Feb 17;15(2):689. doi: 10.3390/pharmaceutics15020689 (PMC9960565; doi:10.3390/pharmaceutics15020689)
Supplement: Supplementary file 1 [file pharmaceutics-15-00689-s001.zip]

Archive with 1 entries (1 files):
- pharmaceutics-2072190-supplementary.pdf
